# Supplementary material for: Changing trends of corporate social responsibility reporting in the world-leading airlines
Source: PLoS One. 2020 Jun 8;15(6):e0234258. doi: 10.1371/journal.pone.0234258 (PMC7279591; doi:10.1371/journal.pone.0234258)
Supplement: S1 File — (XLSX) [file pone.0234258.s001.xlsx]

## Sheet: GRI-201
Selected Keywords from GRI 201 standard	Aeroflot 2013		2014		2015		Aeroflot 2016		2017		Air Canada 2013		Air Canada 2014		2015		2016		Air Canada 2017		Air China 2013		Air China 2014		2015		2016		Air China 2017		Air France+KLM 2013		2014		2015		2016		2017		Alitalia 2013		2014		2015		2016		2017
	Binary	Intensity	Binary	Intensity	Binary	Intensity	Binary	Intensity	Binary	Intensity	Binary	Intensity	Binary	Intensity	Binary	Intensity	Binary	Intensity	Binary	Intensity	Binary	Intensity	Binary	Intensity	Binary	Intensity	Binary	Intensity	Binary	Intensity	Binary	Intensity	Binary	Intensity	Binary	Intensity	Binary	Intensity	Binary	Intensity	Binary	Intensity	Binary	Intensity	Binary	Intensity	Binary	Intensity	Binary
financial	1	548	1	480	1	601	1	658	1	498	1	15	1	17	1	26	1	28	0	0	1	6	1	3	1	16	1	11	1	10	1	23	1	20	1	36	1	37	1	44	1	41	1	49	1	56	1	48	1
benefits	1	26	1	35	1	29	1	36	1	47	1	16	1	10	1	16	1	15	0	0	1	5	1	6	0	0	1	3	1	7	1	32	1	30	1	53	1	53	1	32	0	0	0	0	1	19	1	19	1
government	1	205	1	282	1	387	1	530	1	281	1	3	1	6	1	5	1	7	0	0	1	31	1	7	1	25	1	17	1	19	1	12	1	13	1	72	1	69	0	0	1	54	1	77	1	108	1	46	1
costs	1	228	1	230	1	249	1	271	1	255	1	28	1	18	1	20	1	22	0	0	1	22	1	9	1	21	1	16	1	39	1	23	1	24	1	52	1	59	1	23	1	19	1	23	1	24	0	0	0
accounts	1	161	1	146	1	161	1	172	1	188	0	0	0	0	0	0	0	0	0	0	0	0	0	0	1	20	1	7	1	10	1	5	1	7	1	40	1	46	0	0	1	83	1	78	1	63	1	71	1
opportunities	1	10	1	14	1	18	1	21	1	18	1	7	1	4	1	11	1	9	0	0	1	6	0	0	1	25	1	11	1	11	1	17	1	13	1	113	1	118	0	0	1	107	1	100	1	98	1	87	1
payments	1	88	1	66	1	69	1	71	1	85	0	0	1	14	1	13	1	18	1	1	0	0	1	23	1	18	1	25	1	18	1	45	1	44	1	169	1	149	1	28	1	104	1	84	1	121	1	128	1
sum：	7	1266	7	1253	7	1514	7	1759	7	1372	5	69	6	69	6	91	6	99	1	1	5	70	5	48	6	125	7	90	7	114	7	157	7	151	7	535	7	531	4	127	6	408	6	411	7	489	6	399	6
[truncated: 162 more columns]

## Sheet: GRI-202
Selected Keywords from GRI 202 standard	Aeroflot 2013		2014		2015		Aeroflot 2016		2017		Air Canada 2013		Air Canada 2014		2015		2016		Air Canada 2017		Air China 2013		Air China 2014		2015		2016		Air China 2017		Air France+KLM 2013		2014		2015		2016		2017		Alitalia 2013		2014		2015		2016		2017
	Binary	Intensity	Binary	Intensity	Binary	Intensity	Binary	Intensity	Binary	Intensity	Binary	Intensity	Binary	Intensity	Binary	Intensity	Binary	Intensity	Binary	Intensity	Binary	Intensity	Binary	Intensity	Binary	Intensity	Binary	Intensity	Binary	Intensity	Binary	Intensity	Binary	Intensity	Binary	Intensity	Binary	Intensity	Binary	Intensity	Binary	Intensity	Binary	Intensity	Binary	Intensity	Binary	Intensity	Binary
wage	1	27	1	25	1	30	1	44	1	51	1	28	1	34	1	50	1	49	0	0	0	0	1	51	0	0	1	50	1	45	1	74	1	77	1	228	1	226	1	37	1	41	1	18	1	23	1	15	0
market	1	21	1	43	1	117	1	134	1	188	1	6	1	4	1	9	1	9	0	0	1	19	1	11	1	15	1	22	1	17	1	27	1	26	1	125	1	131	1	8	1	69	1	101	1	76	1	51	1
level	0	0	0	0	0	0	0	0	0	0	1	32	1	26	1	30	1	39	0	0	1	14	1	13	1	132	1	26	1	28	1	49	1	44	1	325	1	355	1	29	1	405	1	438	1	452	1	427	1
presence	1	21	1	26	1	20	1	29	1	41	1	5	1	7	1	6	1	10	1	1	0	0	1	5	1	20	1	10	1	5	1	25	1	13	1	68	1	76	1	11	1	74	1	74	1	67	1	72	1
time	1	9	0	0	0	0	1	54	1	29	0	0	0	0	0	0	0	0	0	0	1	41	0	0	1	20	1	7	1	10	1	5	1	7	1	40	1	46	0	0	1	83	1	78	1	63	1	71	1
entry	1	104	1	105	1	90	1	196	1	96	1	18	1	13	1	17	1	17	0	0	0	0	1	7	1	144	1	7	1	5	1	28	1	21	1	217	1	278	1	11	1	85	1	121	1	87	1	63	1
full	1	38	1	13	1	28	1	31	1	49	1	8	1	9	1	7	1	13	0	0	1	12	0	0	1	17	0	0	0	0	0	0	1	6	1	18	0	0	0	0	1	45	1	54	1	44	1	32	1
sum：	6	220	5	212	5	285	6	488	6	454	6	97	6	93	6	119	6	137	1	1	4	86	5	87	6	348	6	122	6	110	6	208	7	194	7	1021	6	1112	5	96	7	802	7	884	7	812	7	731	6
[truncated: 161 more columns]

## Sheet: GRI-203
Keywords	Aeroflot 2013		2014		2015		Aeroflot 2016		2017		Air Canada 2013		Air Canada 2014		2015		2016		Air Canada 2017		Air China 2013		Air China 2014		2015		2016		Air China 2017		Air France+KLM 2013		2014		2015		2016		2017		Alitalia 2013		2014		2015		2016		2017
	Binary	Intensity	Binary	Intensity	Binary	Intensity	Binary	Intensity	Binary	Intensity	Binary	Intensity	Binary	Intensity	Binary	Intensity	Binary	Intensity	Binary	Intensity	Binary	Intensity	Binary	Intensity	Binary	Intensity	Binary	Intensity	Binary	Intensity	Binary	Intensity	Binary	Intensity	Binary	Intensity	Binary	Intensity	Binary	Intensity	Binary	Intensity	Binary	Intensity	Binary	Intensity	Binary	Intensity	Binary
impacts	1	35	0	0	0	0	1	49	1	55	0	0	1	14	1	13	1	18	1	1	1	11	1	23	1	18	1	25	1	18	1	45	1	44	1	169	1	149	1	28	1	104	1	84	1	121	1	128	1
indirect	1	15	1	21	1	44	1	40	1	59	1	16	1	10	1	16	1	15	0	0	0	0	1	6	0	0	1	3	1	7	1	32	1	30	1	53	1	53	1	32	0	0	0	0	1	19	1	19	1
economy	1	15	1	15	1	18	1	17	1	16	0	0	0	0	1	4	0	0	0	0	1	6	1	6	1	10	1	6	1	4	1	23	1	20	1	36	1	37	1	44	0	0	0	21	0	0	0	0	0
investments	1	126	1	134	1	144	1	152	1	147	1	5	1	7	1	6	1	10	1	1	0	0	1	5	1	20	1	10	1	5	1	25	1	13	1	68	1	76	1	11	1	74	1	74	1	67	1	72	1
infrastructure	0	0	0	0	0	0	0	0	0	0	1	32	1	26	1	30	1	39	0	0	0	0	1	13	1	132	1	26	1	28	1	49	1	44	1	325	1	355	1	29	1	405	1	438	1	452	1	427	1
supported	1	9	0	0	0	0	1	54	1	29	0	0	0	0	0	0	0	0	0	0	1	33	0	0	1	20	1	7	1	10	1	5	1	7	1	40	1	46	0	0	1	83	1	78	1	63	1	71	1
sum：	5	200	3	170	3	206	5	312	5	306	3	53	4	57	5	69	4	82	2	2	3	50	5	53	5	200	6	77	6	72	6	179	6	158	6	691	6	716	5	144	4	666	4	695	5	722	5	717	5
[truncated: 161 more columns]

## Sheet: GRI-204
Keywords	Aeroflot 2013		2014		2015		Aeroflot 2016		2017		Air Canada 2013		Air Canada 2014		2015		2016		Air Canada 2017		Air China 2013		Air China 2014		2015		2016		Air China 2017		Air France+KLM 2013		2014		2015		2016		2017		Alitalia 2013		2014		2015		2016		2017
	Binary	Intensity	Binary	Intensity	Binary	Intensity	Binary	Intensity	Binary	Intensity	Binary	Intensity	Binary	Intensity	Binary	Intensity	Binary	Intensity	Binary	Intensity	Binary	Intensity	Binary	Intensity	Binary	Intensity	Binary	Intensity	Binary	Intensity	Binary	Intensity	Binary	Intensity	Binary	Intensity	Binary	Intensity	Binary	Intensity	Binary	Intensity	Binary	Intensity	Binary	Intensity	Binary	Intensity	Binary
supplier	1	27	1	25	1	30	1	44	1	51	1	28	1	34	1	50	1	49	0	0	1	12	1	51	0	0	1	50	1	45	1	74	1	77	1	228	1	226	1	37	1	41	1	18	1	23	1	15	0
practices	1	27	1	26	1	90	1	132	1	132	1	15	1	17	1	26	1	28	0	0	0	0	1	3	1	16	1	11	1	10	1	23	1	20	1	36	1	37	1	44	1	41	1	49	1	56	1	48	1
local	1	15	1	21	1	44	1	40	1	59	1	16	1	10	1	16	1	15	0	0	1	13	1	6	0	0	1	3	1	7	1	32	1	30	1	53	1	53	1	32	0	0	0	0	1	19	1	19	1
procurement	1	33	1	40	1	56	1	80	1	88	1	3	1	6	1	5	1	7	0	0	1	6	1	7	1	25	1	17	1	19	1	12	1	13	1	72	1	69	0	0	1	54	1	77	1	108	1	46	1
economic	1	22	1	23	1	31	1	44	1	52	1	5	0	0	1	6	1	5	0	0	1	29	1	3	1	11	1	5	1	5	1	19	1	18	1	67	1	75	1	8	1	83	1	82	1	89	1	56	1
chain	0	0	0	0	0	0	0	0	1	0	1	7	1	4	1	11	1	10	0	0	1	9	1	10	0	0	1	13	1	14	1	20	1	28	0	0	0	0	1	11	0	0	0	0	0	0	0	0	0
sum	5	124	5	135	5	251	5	340	6	382	6	74	5	71	6	114	6	114	0	0	5	69	6	80	3	52	6	99	6	100	6	180	6	186	5	456	5	460	5	132	4	219	4	226	5	295	5	184	4
[truncated: 161 more columns]

## Sheet: GRI-205
Keywords	Aeroflot 2013		2014		2015		Aeroflot 2016		2017		Air Canada 2013		Air Canada 2014		2015		2016		Air Canada 2017		Air China 2013		Air China 2014		2015		2016		Air China 2017		Air France+KLM 2013		2014		2015		2016		2017		Alitalia 2013		2014		2015		2016		2017
	Binary	Intensity	Binary	Intensity	Binary	Intensity	Binary	Intensity	Binary	Intensity	Binary	Intensity	Binary	Intensity	Binary	Intensity	Binary	Intensity	Binary	Intensity	Binary	Intensity	Binary	Intensity	Binary	Intensity	Binary	Intensity	Binary	Intensity	Binary	Intensity	Binary	Intensity	Binary	Intensity	Binary	Intensity	Binary	Intensity	Binary	Intensity	Binary	Intensity	Binary	Intensity	Binary	Intensity	Binary
corruption	1	27	1	25	1	30	1	44	1	51	1	28	1	34	1	50	1	49	0	0	1	4	1	51	0	0	1	50	1	45	1	74	1	77	1	228	1	226	1	37	1	41	1	18	1	23	1	15	0
incidents	1	15	1	21	1	44	1	40	1	59	1	16	1	10	1	16	1	15	0	0	0	0	1	6	0	0	1	3	1	7	1	32	1	30	1	53	1	53	1	32	0	0	0	0	1	19	1	19	1
risk	1	21	1	43	1	117	1	134	1	188	1	6	1	4	1	9	1	9	0	0	1	44	1	11	1	15	1	22	1	17	1	27	1	26	1	125	1	131	1	8	1	69	1	101	1	76	1	51	1
governance	1	21	1	26	1	20	1	29	1	41	1	5	1	7	1	6	1	10	1	1	1	31	1	5	1	20	1	10	1	5	1	25	1	13	1	68	1	76	1	11	1	74	1	74	1	67	1	72	1
action	1	38	1	13	1	28	1	31	1	49	1	8	1	9	1	7	1	13	0	0	1	4	0	0	1	17	0	0	0	0	0	0	1	6	1	18	0	0	0	0	1	45	1	54	1	44	1	32	1
bribery	1	22	1	23	1	31	1	44	1	52	1	5	0	0	1	6	1	5	0	0	0	0	1	3	1	11	1	5	1	5	1	19	1	18	1	67	1	75	1	8	1	83	1	82	1	89	1	56	1
sum：	6	144	6	151	6	270	6	322	6	440	6	68	5	64	6	94	6	101	1	1	4	83	5	76	4	63	5	90	5	79	5	177	6	170	6	559	5	561	5	96	5	312	5	329	6	318	6	245	5
[truncated: 161 more columns]

## Sheet: GRI-206
Selected Keywords from GRI 206 standard	Aeroflot 2013		2014		2015		Aeroflot 2016		2017		Air Canada 2013		Air Canada 2014		2015		2016		Air Canada 2017		Air China 2013		Air China 2014		2015		2016		Air China 2017		Air France+KLM 2013		2014		2015		2016		2017		Alitalia 2013		2014		2015		2016		2017
	Binary	Intensity	Binary	Intensity	Binary	Intensity	Binary	Intensity	Binary	Intensity	Binary	Intensity	Binary	Intensity	Binary	Intensity	Binary	Intensity	Binary	Intensity	Binary	Intensity	Binary	Intensity	Binary	Intensity	Binary	Intensity	Binary	Intensity	Binary	Intensity	Binary	Intensity	Binary	Intensity	Binary	Intensity	Binary	Intensity	Binary	Intensity	Binary	Intensity	Binary	Intensity	Binary	Intensity	Binary
competitive	1	27	1	26	1	90	1	132	1	132	1	15	1	17	1	26	1	28	0	0	1	14	1	3	1	16	1	11	1	10	1	23	1	20	1	36	1	37	1	44	1	41	1	49	1	56	1	48	1
behavior	1	15	1	21	1	44	1	40	1	59	1	16	1	10	1	16	1	15	0	0	0	0	1	6	0	0	1	3	1	7	1	32	1	30	1	53	1	53	1	32	0	0	0	0	1	19	1	19	1
monopoly	0	0	0	0	0	0	0	0	0	0	1	32	1	26	1	30	1	39	0	0	0	0	1	13	1	132	1	26	1	28	1	49	1	44	1	325	1	355	1	29	1	405	1	438	1	452	1	427	1
trust	1	21	1	26	1	20	1	29	1	41	1	5	1	7	1	6	1	10	1	1	0	0	1	5	1	20	1	10	1	5	1	25	1	13	1	68	1	76	1	11	1	74	1	74	1	67	1	72	1
collusion	1	104	1	105	1	90	1	196	1	96	1	18	1	13	1	17	1	17	0	0	0	0	1	7	1	144	1	7	1	5	1	28	1	21	1	217	1	278	1	11	1	85	1	121	1	87	1	63	1
effects	1	37	1	43	1	62	1	127	1	112	1	13	1	23	1	19	1	23	0	0	1	22	1	21	1	28	1	23	1	19	1	21	1	26	1	41	1	43	1	19	1	74	1	76	1	83	1	84	1
geographic	1	35	0	0	0	0	1	49	1	55	0	0	1	14	1	13	1	18	1	1	0	0	1	23	1	18	1	25	1	18	1	45	1	44	1	169	1	149	1	28	1	104	1	84	1	121	1	128	1
price	1	103	1	104	1	185	1	203	1	207	1	21	1	36	1	29	1	46	0	0	0	0	1	26	1	63	1	38	1	50	1	63	1	54	1	435	1	455	1	33	1	114	1	109	1	109	1	103	1
sum：	7	342	6	325	6	491	7	776	7	702	7	120	8	146	8	156	8	196	2	2	2	36	8	104	7	421	8	143	8	142	8	286	8	252	8	1344	8	1446	8	207	7	897	7	951	8	994	8	944	8
[truncated: 161 more columns]
