# Supplementary material for: Changing trends of corporate social responsibility reporting in the world-leading airlines
Source: PLoS One. 2020 Jun 8;15(6):e0234258. doi: 10.1371/journal.pone.0234258 (PMC7279591; doi:10.1371/journal.pone.0234258)
Supplement: S2 File — (XLSX) [file pone.0234258.s002.xlsx]

## Sheet: 301
Keywords	Aeroflot 2013		2014		2015		Aeroflot 2016		2017		Air Canada 2013		Air Canada 2014		2015		2016		Air Canada 2017		Air China 2013		Air China 2014		2015		2016		Air China 2017		Air France+KLM 2013		2014		2015		2016		2017		Alitalia 2013		2014		2015		2016		2017
	Binary	Intensity	Binary	Intensity	Binary	Intensity	Binary	Intensity	Binary	Intensity	Binary	Intensity	Binary	Intensity	Binary	Intensity	Binary	Intensity	Binary	Intensity	Binary	Intensity	Binary	Intensity	Binary	Intensity	Binary	Intensity	Binary	Intensity	Binary	Intensity	Binary	Intensity	Binary	Intensity	Binary	Intensity	Binary	Intensity	Binary	Intensity	Binary	Intensity	Binary	Intensity	Binary	Intensity	Binary
materials	1	37	1	43	1	62	1	127	1	112	1	13	1	23	1	19	1	23	0	0	0	0	1	21	1	28	1	23	1	19	1	21	1	26	1	41	1	43	1	19	1	74	1	76	1	83	1	84	1
renewable	1	15	1	21	1	44	1	40	1	59	1	16	1	10	1	16	1	15	0	0	0	0	1	6	0	0	1	3	1	7	1	32	1	30	1	53	1	53	1	32	0	0	0	0	1	19	1	19	1
packaging	1	21	1	43	1	117	1	134	1	188	1	6	1	4	1	9	1	9	0	0	0	0	1	11	1	15	1	22	1	17	1	27	1	26	1	125	1	131	1	8	1	69	1	101	1	76	1	51	1
recycled	1	33	1	40	1	56	1	80	1	88	1	3	1	6	1	5	1	7	0	0	1	8	1	7	1	25	1	17	1	19	1	12	1	13	1	72	1	69	0	0	1	54	1	77	1	108	1	46	1
weight	1	104	1	105	1	90	1	196	1	96	1	18	1	13	1	17	1	17	0	0	1	8	1	7	1	144	1	7	1	5	1	28	1	21	1	217	1	278	1	11	1	85	1	121	1	87	1	63	1
manufacturing	1	38	1	13	1	28	1	31	1	49	1	8	1	9	1	7	1	13	0	0	0	0	0	0	1	17	0	0	0	0	0	0	1	6	1	18	0	0	0	0	1	45	1	54	1	44	1	32	1
parts	1	37	1	43	1	62	1	127	1	112	1	13	1	23	1	19	1	23	0	0	0	0	1	21	1	28	1	23	1	19	1	21	1	26	1	41	1	43	1	19	1	74	1	76	1	83	1	84	1
volume	1	103	1	104	1	185	1	203	1	207	1	21	1	36	1	29	1	46	0	0	0	0	1	26	1	63	1	38	1	50	1	63	1	54	1	435	1	455	1	33	1	114	1	109	1	109	1	103	1
SUM：	8	388	8	412	8	644	8	938	8	911	8	98	8	124	8	121	8	153	0	0	2	16	7	99	7	320	7	133	7	136	7	204	8	202	8	1002	7	1072	6	122	7	515	7	614	8	609	8	482	8
[truncated: 161 more columns]

## Sheet: 302
Keywords	Aeroflot 2013		2014		2015		Aeroflot 2016		2017		Air Canada 2013		Air Canada 2014		2015		2016		Air Canada 2017		Air China 2013		Air China 2014		2015		2016		Air China 2017		Air France+KLM 2013		2014		2015		2016		2017		Alitalia 2013		2014		2015		2016		2017
	Binary	Intensity	Binary	Intensity	Binary	Intensity	Binary	Intensity	Binary	Intensity	Binary	Intensity	Binary	Intensity	Binary	Intensity	Binary	Intensity	Binary	Intensity	Binary	Intensity	Binary	Intensity	Binary	Intensity	Binary	Intensity	Binary	Intensity	Binary	Intensity	Binary	Intensity	Binary	Intensity	Binary	Intensity	Binary	Intensity	Binary	Intensity	Binary	Intensity	Binary	Intensity	Binary	Intensity	Binary
energy	1	27	1	25	1	30	1	44	1	51	1	28	1	34	1	50	1	49	0	0	1	66	1	51	0	0	1	50	1	45	1	74	1	77	1	228	1	226	1	37	1	41	1	18	1	23	1	15	0
sources	1	15	1	21	1	44	1	40	1	59	1	16	1	10	1	16	1	15	0	0	1	7	1	6	0	0	1	3	1	7	1	32	1	30	1	53	1	53	1	32	0	0	0	0	1	19	1	19	1
fuel	1	21	1	43	1	117	1	134	1	188	1	6	1	4	1	9	1	9	0	0	1	46	1	11	1	15	1	22	1	17	1	27	1	26	1	125	1	131	1	8	1	69	1	101	1	76	1	51	1
reduction	1	27	1	42	1	34	1	35	1	38	1	28	1	18	1	20	1	22	0	0	1	9	1	9	1	21	1	16	1	39	1	23	1	24	1	52	1	59	1	23	1	19	1	23	1	24	0	0	0
activities	1	21	1	26	1	20	1	29	1	41	1	5	1	7	1	6	1	10	1	1	1	46	1	5	1	20	1	10	1	5	1	25	1	13	1	68	1	76	1	11	1	74	1	74	1	67	1	72	1
consumed	1	9	0	0	0	0	1	54	1	29	0	0	0	0	0	0	0	0	0	0	0	0	0	0	1	20	1	7	1	10	1	5	1	7	1	40	1	46	0	0	1	83	1	78	1	63	1	71	1
intensity	1	104	1	105	1	90	1	196	1	96	1	18	1	13	1	17	1	17	0	0	0	0	1	7	1	144	1	7	1	5	1	28	1	21	1	217	1	278	1	11	1	85	1	121	1	87	1	63	1
outside	1	38	1	13	1	28	1	31	1	49	1	8	1	9	1	7	1	13	0	0	0	0	0	0	1	17	0	0	0	0	0	0	1	6	1	18	0	0	0	0	1	45	1	54	1	44	1	32	1
gas	1	22	1	23	1	31	1	44	1	52	1	5	0	0	1	6	1	5	0	0	1	3	1	3	1	11	1	5	1	5	1	19	1	18	1	67	1	75	1	8	1	83	1	82	1	89	1	56	1
SUM：	9	284	8	298	8	394	9	607	9	603	8	114	7	95	8	131	8	140	1	1	6	177	7	92	7	248	8	120	8	133	8	233	9	222	9	868	8	944	7	130	8	499	8	551	9	492	8	379	7
[truncated: 161 more columns]

## Sheet: GRI 303
Keywords	Aeroflot 2013		2014		2015		Aeroflot 2016		2017		Air Canada 2013		Air Canada 2014		2015		2016		Air Canada 2017		Air China 2013		Air China 2014		2015		2016		Air China 2017		Air France+KLM 2013		2014		2015		2016		2017		Alitalia 2013		2014		2015		2016		2017
	Binary	Intensity	Binary	Intensity	Binary	Intensity	Binary	Intensity	Binary	Intensity	Binary	Intensity	Binary	Intensity	Binary	Intensity	Binary	Intensity	Binary	Intensity	Binary	Intensity	Binary	Intensity	Binary	Intensity	Binary	Intensity	Binary	Intensity	Binary	Intensity	Binary	Intensity	Binary	Intensity	Binary	Intensity	Binary	Intensity	Binary	Intensity	Binary	Intensity	Binary	Intensity	Binary	Intensity	Binary
water	1	27	1	25	1	30	1	44	1	51	1	28	1	34	1	50	1	49	0	0	1	4	1	51	0	0	1	50	1	45	1	74	1	77	1	228	1	226	1	37	1	41	1	18	1	23	1	15	0
discharge	1	27	1	26	1	90	1	132	1	132	1	15	1	17	1	26	1	28	0	0	0	0	1	3	1	16	1	11	1	10	1	23	1	20	1	36	1	37	1	44	1	41	1	49	1	56	1	48	1
stress	1	27	1	42	1	34	1	35	1	38	1	28	1	18	1	20	1	22	0	0	0	0	1	9	1	21	1	16	1	39	1	23	1	24	1	52	1	59	1	23	1	19	1	23	1	24	0	0	0
quality	1	15	1	15	1	18	1	17	1	16	0	0	0	0	1	4	0	0	0	0	1	41	1	6	1	10	1	6	1	4	1	23	1	20	1	36	1	37	1	44	0	0	0	21	0	0	0	0	0
withdrawal	1	27	1	32	1	29	1	50	1	44	1	7	1	4	1	11	1	9	0	0	0	0	0	0	1	25	1	11	1	11	1	17	1	13	1	113	1	118	0	0	1	107	1	100	1	98	1	87	1
treatment	1	104	1	105	1	90	1	196	1	96	1	18	1	13	1	17	1	17	0	0	0	0	1	7	1	144	1	7	1	5	1	28	1	21	1	217	1	278	1	11	1	85	1	121	1	87	1	63	1
clause	1	103	1	104	1	185	1	203	1	207	1	21	1	36	1	29	1	46	0	0	0	0	1	26	1	63	1	38	1	50	1	63	1	54	1	435	1	455	1	33	1	114	1	109	1	109	1	103	1
consumption	1	22	1	23	1	31	1	44	1	52	1	5	0	0	1	6	1	5	0	0	1	37	1	3	1	11	1	5	1	5	1	19	1	18	1	67	1	75	1	8	1	83	1	82	1	89	1	56	1
SUM	8	352	8	372	8	507	8	721	8	636	7	122	6	122	8	163	7	176	0	0	3	82	7	105	7	290	8	144	8	169	8	270	8	247	8	1184	8	1285	7	200	7	490	7	523	7	486	6	372	5
[truncated: 161 more columns]

## Sheet: GRI 304
Keywords	Aeroflot 2013		2014		2015		Aeroflot 2016		2017		Air Canada 2013		Air Canada 2014		2015		2016		Air Canada 2017		Air China 2013		Air China 2014		2015		2016		Air China 2017		Air France+KLM 2013		2014		2015		2016		2017		Alitalia 2013		2014		2015		2016		2017
	Binary	Intensity	Binary	Intensity	Binary	Intensity	Binary	Intensity	Binary	Intensity	Binary	Intensity	Binary	Intensity	Binary	Intensity	Binary	Intensity	Binary	Intensity	Binary	Intensity	Binary	Intensity	Binary	Intensity	Binary	Intensity	Binary	Intensity	Binary	Intensity	Binary	Intensity	Binary	Intensity	Binary	Intensity	Binary	Intensity	Binary	Intensity	Binary	Intensity	Binary	Intensity	Binary	Intensity	Binary
biodiversity	1	27	1	26	1	90	1	132	1	132	1	15	1	17	1	26	1	28	0	0	0	0	1	3	1	16	1	11	1	10	1	23	1	20	1	36	1	37	1	44	1	41	1	49	1	56	1	48	1
protected	1	15	1	21	1	44	1	40	1	59	1	16	1	10	1	16	1	15	0	0	0	0	1	6	0	0	1	3	1	7	1	32	1	30	1	53	1	53	1	32	0	0	0	0	1	19	1	19	1
species	1	21	1	43	1	117	1	134	1	188	1	6	1	4	1	9	1	9	0	0	0	0	1	11	1	15	1	22	1	17	1	27	1	26	1	125	1	131	1	8	1	69	1	101	1	76	1	51	1
habitats	1	33	1	40	1	56	1	80	1	88	1	3	1	6	1	5	1	7	0	0	0	0	1	7	1	25	1	17	1	19	1	12	1	13	1	72	1	69	0	0	1	54	1	77	1	108	1	46	1
list	1	27	1	42	1	34	1	35	1	38	1	28	1	18	1	20	1	22	0	0	1	6	1	9	1	21	1	16	1	39	1	23	1	24	1	52	1	59	1	23	1	19	1	23	1	24	0	0	0
conservation	0	0	0	0	0	0	0	0	0	0	1	32	1	26	1	30	1	39	0	0	1	42	1	13	1	132	1	26	1	28	1	49	1	44	1	325	1	355	1	29	1	405	1	438	1	452	1	427	1
natural	1	104	1	105	1	90	1	196	1	96	1	18	1	13	1	17	1	17	0	0	1	5	1	7	1	144	1	7	1	5	1	28	1	21	1	217	1	278	1	11	1	85	1	121	1	87	1	63	1
affected	1	103	1	104	1	185	1	203	1	207	1	21	1	36	1	29	1	46	0	0	0	0	1	26	1	63	1	38	1	50	1	63	1	54	1	435	1	455	1	33	1	114	1	109	1	109	1	103	1
SUM	7	330	7	381	7	616	7	820	7	808	8	139	8	130	8	152	8	183	0	0	3	53	8	82	7	416	8	140	8	175	8	257	8	232	8	1315	8	1437	7	180	7	787	7	918	8	931	7	757	7
[truncated: 161 more columns]

## Sheet: 305
Keywords	Aeroflot 2013		2014		2015		Aeroflot 2016		2017		Air Canada 2013		Air Canada 2014		2015		2016		Air Canada 2017		Air China 2013		Air China 2014		2015		2016		Air China 2017		Air France+KLM 2013		2014		2015		2016		2017		Alitalia 2013		2014		2015		2016		2017
	Binary	Intensity	Binary	Intensity	Binary	Intensity	Binary	Intensity	Binary	Intensity	Binary	Intensity	Binary	Intensity	Binary	Intensity	Binary	Intensity	Binary	Intensity	Binary	Intensity	Binary	Intensity	Binary	Intensity	Binary	Intensity	Binary	Intensity	Binary	Intensity	Binary	Intensity	Binary	Intensity	Binary	Intensity	Binary	Intensity	Binary	Intensity	Binary	Intensity	Binary	Intensity	Binary	Intensity	Binary
emissions	1	27	1	25	1	30	1	44	1	51	1	28	1	34	1	50	1	49	0	0	1	19	1	51	0	0	1	50	1	45	1	74	1	77	1	228	1	226	1	37	1	41	1	18	1	23	1	15	0
GHG	0	0	0	0	0	0	0	0	0	0	0	0	0	0	0	0	0	0	0	0	0	0	0	0	0	0	0	0	0	0	0	0	0	0	0	0	0	0	0	0	0	0	0	0	0	0	0	0	0
scope	1	15	1	21	1	44	1	40	1	59	1	16	1	10	1	16	1	15	0	0	1	7	1	6	0	0	1	3	1	7	1	32	1	30	1	53	1	53	1	32	0	0	0	0	1	19	1	19	1
protocol	1	33	1	40	1	56	1	80	1	88	1	3	1	6	1	5	1	7	0	0	0	0	1	7	1	25	1	17	1	19	1	12	1	13	1	72	1	69	0	0	1	54	1	77	1	108	1	46	1
CO2	0	0	0	0	0	0	0	0	0	0	0	0	0	0	0	0	0	0	0	0	0	0	0	0	0	0	0	0	0	0	0	0	0	0	0	0	0	0	0	0	0	0	0	0	0	0	0	0	0
GWP	0	0	0	0	0	0	0	0	0	0	0	0	0	0	0	0	0	0	0	0	0	0	0	0	0	0	0	0	0	0	0	0	0	0	0	0	0	0	0	0	0	0	0	0	0	0	0	0	0
rates	1	103	1	104	1	185	1	203	1	207	1	21	1	36	1	29	1	46	0	0	0	0	1	26	1	63	1	38	1	50	1	63	1	54	1	435	1	455	1	33	1	114	1	109	1	109	1	103	1
type	1	22	1	23	1	31	1	44	1	52	1	5	0	0	1	6	1	5	0	0	1	12	1	3	1	11	1	5	1	5	1	19	1	18	1	67	1	75	1	8	1	83	1	82	1	89	1	56	1
air	1	151	1	148	1	293	1	101	1	98	1	323	1	234	1	121	1	139	1	101	1	323	1	129	1	242	1	242	1	169	1	134	1	167	1	176	1	164	1	246	1	348	1	321	1	248	1	249	1
	6	351	6	361	6	639	6	512	6	555	6	396	5	320	6	227	6	261	1	101	4	361	6	222	4	341	6	355	6	295	6	334	6	359	6	1031	6	1042	5	356	5	640	5	607	6	596	6	488	5
[truncated: 161 more columns]

## Sheet: 306
Keywords	Aeroflot 2013		2014		2015		Aeroflot 2016		2017		Air Canada 2013		Air Canada 2014		2015		2016		Air Canada 2017		Air China 2013		Air China 2014		2015		2016		Air China 2017		Air France+KLM 2013		2014		2015		2016		2017		Alitalia 2013		2014		2015		2016		2017
	Binary	Intensity	Binary	Intensity	Binary	Intensity	Binary	Intensity	Binary	Intensity	Binary	Intensity	Binary	Intensity	Binary	Intensity	Binary	Intensity	Binary	Intensity	Binary	Intensity	Binary	Intensity	Binary	Intensity	Binary	Intensity	Binary	Intensity	Binary	Intensity	Binary	Intensity	Binary	Intensity	Binary	Intensity	Binary	Intensity	Binary	Intensity	Binary	Intensity	Binary	Intensity	Binary	Intensity	Binary
waste	1	27	1	25	1	30	1	44	1	51	1	28	1	34	1	50	1	49	0	0	0	0	1	51	0	0	1	50	1	45	1	74	1	77	1	228	1	226	1	37	1	41	1	18	1	23	1	15	0
disposal	1	21	1	43	1	117	1	134	1	188	1	6	1	4	1	9	1	9	0	0	0	0	1	11	1	15	1	22	1	17	1	27	1	26	1	125	1	131	1	8	1	69	1	101	1	76	1	51	1
hazardous	1	33	1	40	1	56	1	80	1	88	1	3	1	6	1	5	1	7	0	0	0	0	1	7	1	25	1	17	1	19	1	12	1	13	1	72	1	69	0	0	1	54	1	77	1	108	1	46	1
effluents	1	27	1	42	1	34	1	35	1	38	1	28	1	18	1	20	1	22	0	0	0	0	1	9	1	21	1	16	1	39	1	23	1	24	1	52	1	59	1	23	1	19	1	23	1	24	0	0	0
transported	0	0	0	0	0	0	0	0	0	0	1	32	1	26	1	30	1	39	0	0	0	0	1	13	1	132	1	26	1	28	1	49	1	44	1	325	1	355	1	29	1	405	1	438	1	452	1	427	1
methods	1	27	1	32	1	29	1	50	1	44	1	7	1	4	1	11	1	9	0	0	0	0	0	0	1	25	1	11	1	11	1	17	1	13	1	113	1	118	0	0	1	107	1	100	1	98	1	87	1
spills	1	104	1	105	1	90	1	196	1	96	1	18	1	13	1	17	1	17	0	0	0	0	1	7	1	144	1	7	1	5	1	28	1	21	1	217	1	278	1	11	1	85	1	121	1	87	1	63	1
destination	1	37	1	43	1	62	1	127	1	112	1	13	1	23	1	19	1	23	0	0	1	9	1	21	1	28	1	23	1	19	1	21	1	26	1	41	1	43	1	19	1	74	1	76	1	83	1	84	1
	7	276	7	330	7	418	7	666	7	617	8	135	8	128	8	161	8	175	0	0	1	9	7	119	7	390	8	172	8	183	8	251	8	244	8	1173	8	1279	6	127	8	854	8	954	8	951	7	773	6
[truncated: 161 more columns]

## Sheet: 307
Keywords	Aeroflot 2013		2014		2015		Aeroflot 2016		2017		Air Canada 2013		Air Canada 2014		2015		2016		Air Canada 2017		Air China 2013		Air China 2014		2015		2016		Air China 2017		Air France+KLM 2013		2014		2015		2016		2017		Alitalia 2013		2014		2015		2016		2017
	Binary	Intensity	Binary	Intensity	Binary	Intensity	Binary	Intensity	Binary	Intensity	Binary	Intensity	Binary	Intensity	Binary	Intensity	Binary	Intensity	Binary	Intensity	Binary	Intensity	Binary	Intensity	Binary	Intensity	Binary	Intensity	Binary	Intensity	Binary	Intensity	Binary	Intensity	Binary	Intensity	Binary	Intensity	Binary	Intensity	Binary	Intensity	Binary	Intensity	Binary	Intensity	Binary	Intensity	Binary
compliance	1	27	1	26	1	90	1	132	1	132	1	15	1	17	1	26	1	28	0	0	0	0	1	3	1	16	1	11	1	10	1	23	1	20	1	36	1	37	1	44	1	41	1	49	1	56	1	48	1
approach	1	15	1	21	1	44	1	40	1	59	1	16	1	10	1	16	1	15	0	0	1	3	1	6	0	0	1	3	1	7	1	32	1	30	1	53	1	53	1	32	0	0	0	0	1	19	1	19	1
laws	1	33	1	40	1	56	1	80	1	88	1	3	1	6	1	5	1	7	0	0	1	4	1	7	1	25	1	17	1	19	1	12	1	13	1	72	1	69	0	0	1	54	1	77	1	108	1	46	1
related	0	0	0	0	0	0	0	0	0	0	1	32	1	26	1	30	1	39	0	0	1	15	1	13	1	132	1	26	1	28	1	49	1	44	1	325	1	355	1	29	1	405	1	438	1	452	1	427	1
references	1	9	0	0	0	0	1	54	1	29	0	0	0	0	0	0	0	0	0	0	0	0	0	0	1	20	1	7	1	10	1	5	1	7	1	40	1	46	0	0	1	83	1	78	1	63	1	71	1
applicable	1	27	1	32	1	29	1	50	1	44	1	7	1	4	1	11	1	9	0	0	0	0	0	0	1	25	1	11	1	11	1	17	1	13	1	113	1	118	0	0	1	107	1	100	1	98	1	87	1
disclosures	1	38	1	13	1	28	1	31	1	49	1	8	1	9	1	7	1	13	0	0	0	0	0	0	1	17	0	0	0	0	0	0	1	6	1	18	0	0	0	0	1	45	1	54	1	44	1	32	1
authorities	1	22	1	23	1	31	1	44	1	52	1	5	0	0	1	6	1	5	0	0	0	0	1	3	1	11	1	5	1	5	1	19	1	18	1	67	1	75	1	8	1	83	1	82	1	89	1	56	1
sum:	7	171	6	155	6	278	7	431	7	453	7	86	6	72	7	101	7	116	0	0	3	22	5	32	7	246	7	80	7	90	7	157	8	151	8	724	7	753	4	113	7	818	7	878	8	929	8	786	8
[truncated: 161 more columns]

## Sheet: 308
Keywords	Aeroflot 2013		2014		2015		Aeroflot 2016		2017		Air Canada 2013		Air Canada 2014		2015		2016		Air Canada 2017		Air China 2013		Air China 2014		2015		2016		Air China 2017		Air France+KLM 2013		2014		2015		2016		2017		Alitalia 2013		2014		2015		2016		2017
	Binary	Intensity	Binary	Intensity	Binary	Intensity	Binary	Intensity	Binary	Intensity	Binary	Intensity	Binary	Intensity	Binary	Intensity	Binary	Intensity	Binary	Intensity	Binary	Intensity	Binary	Intensity	Binary	Intensity	Binary	Intensity	Binary	Intensity	Binary	Intensity	Binary	Intensity	Binary	Intensity	Binary	Intensity	Binary	Intensity	Binary	Intensity	Binary	Intensity	Binary	Intensity	Binary	Intensity	Binary
environmental	1	27	1	25	1	30	1	44	1	51	1	28	1	34	1	50	1	49	0	0	1	29	1	51	0	0	1	50	1	45	1	74	1	77	1	228	1	226	1	37	1	41	1	18	1	23	1	15	0
assessments	1	54	1	41	1	105	1	115	1	130	1	11	1	16	1	13	1	22	0	0	1	10	0	0	1	26	0	0	0	0	1	23	0	0	1	45	1	47	1	14	1	60	1	56	1	73	1	62	1
negative	1	11	1	14	1	16	1	16	1	14	0	0	0	0	0	0	0	0	0	0	0	0			0	0	0	0	0	0	0	0	0	0	1	39	1	28	0	0	1	37	1	31	1	27	1	40	1
expectations	1	50	1	35	1	45	1	50	1	52	1	7	1	8	1	7	1	7	0	0	1	4	1	5	1	39	1	3	1	8	1	6	1	6	1	38	1	35	1	6	1	65	1	75	0	0	0	0	0
potential	1	23	1	20	1	31	1	36	1	22	1	6	1	8	1	4	1	5	0	0	1	4	1	9	0	0	1	6	1	7	1	6	1	9	1	58	1	65	1	15	1	22	1	20	1	17	1	27	1
directly	1	58	1	62	1	76	1	86	1	61	1	17	1	16	1	14	1	20	0	0	1	17	1	13	1	8	1	15	1	12	1	11	1	14	1	68	1	78	1	15	1	62	1	59	1	74	1	69	1
mitigate	0	0	1	10	1	29	1	29	1	19	1	3	1	7	1	4	1	5	0	0	0	0	0	0	0	0	0	0	0	0	1	4	0	0	0	0	0	0	1	4	0	0	0	0	0	0	0	0	0
	6	223	7	207	7	332	7	376	7	349	6	72	6	89	6	92	6	108	0	0	5	64	4	78	3	73	4	74	4	72	6	124	4	106	6	476	6	479	6	91	6	287	6	259	5	214	5	213	4
[truncated: 161 more columns]
