# Supplementary material for: Changing trends of corporate social responsibility reporting in the world-leading airlines
Source: PLoS One. 2020 Jun 8;15(6):e0234258. doi: 10.1371/journal.pone.0234258 (PMC7279591; doi:10.1371/journal.pone.0234258)
Supplement: S3 File — (XLSX) [file pone.0234258.s003.xlsx]

## Sheet: 401
Selected Keywords from GRI 401 standard	Aeroflot 2013		2014		2015		Aeroflot 2016		2017		Air Canada 2013		Air Canada 2014		2015		2016		Air Canada 2017		Air China 2013		Air China 2014		2015		2016		Air China 2017		Air France+KLM 2013		2014		2015		2016		2017		Alitalia 2013		2014		2015		2016		2017
	Binary	Intensity	Binary	Intensity	Binary	Intensity	Binary	Intensity	Binary	Intensity	Binary	Intensity	Binary	Intensity	Binary	Intensity	Binary	Intensity	Binary	Intensity	Binary	Intensity	Binary	Intensity	Binary	Intensity	Binary	Intensity	Binary	Intensity	Binary	Intensity	Binary	Intensity	Binary	Intensity	Binary	Intensity	Binary	Intensity	Binary	Intensity	Binary	Intensity	Binary	Intensity	Binary	Intensity	Binary
employee	1	72	1	59	1	111	1	142	1	150	1	6	1	4	1	9	1	9	0	0	1	132	1	11	1	15	1	22	1	17	1	27	1	26	1	125	1	131	1	8	1	69	1	101	1	76	1	51	1
employed	1	27	1	26	1	90	1	132	1	132	1	15	1	17	1	26	1	28	0	0	0	0	1	3	1	16	1	11	1	10	1	23	1	20	1	36	1	37	1	44	1	41	1	49	1	56	1	48	1
working	1	15	1	21	1	44	1	40	1	59	1	16	1	10	1	16	1	15	0	0	1	64	1	6	0	0	1	3	1	7	1	32	1	30	1	53	1	53	1	32	0	0	0	0	1	19	1	19	1
leave	1	33	1	40	1	56	1	80	1	88	1	3	1	6	1	5	1	7	0	0	0	0	1	7	1	25	1	17	1	19	1	12	1	13	1	72	1	69	0	0	1	54	1	77	1	108	1	46	1
turnover	1	37	1	43	1	62	1	127	1	112	1	13	1	23	1	19	1	23	0	0	0	0	1	21	1	28	1	23	1	19	1	21	1	26	1	41	1	43	1	19	1	74	1	76	1	83	1	84	1
legally	1	103	1	104	1	185	1	203	1	207	1	21	1	36	1	29	1	46	0	0	0	0	1	26	1	63	1	38	1	50	1	63	1	54	1	435	1	455	1	33	1	114	1	109	1	109	1	103	1
sum:	6	287	6	293	6	548	6	724	6	748	6	74	6	96	6	104	6	128	0	0	2	196	6	74	5	147	6	114	6	122	6	178	6	169	6	762	6	788	5	136	5	352	5	412	6	451	6	351	6
[truncated: 161 more columns]

## Sheet: 402
Selected Keywords from GRI 402 standard	Aeroflot 2013		2014		2015		Aeroflot 2016		2017		Air Canada 2013		Air Canada 2014		2015		2016		Air Canada 2017		Air China 2013		Air China 2014		2015		2016		Air China 2017		Air France+KLM 2013		2014		2015		2016		2017		Alitalia 2013		2014		2015		2016		2017
	Binary	Intensity	Binary	Intensity	Binary	Intensity	Binary	Intensity	Binary	Intensity	Binary	Intensity	Binary	Intensity	Binary	Intensity	Binary	Intensity	Binary	Intensity	Binary	Intensity	Binary	Intensity	Binary	Intensity	Binary	Intensity	Binary	Intensity	Binary	Intensity	Binary	Intensity	Binary	Intensity	Binary	Intensity	Binary	Intensity	Binary	Intensity	Binary	Intensity	Binary	Intensity	Binary	Intensity	Binary
international	1	27	1	26	1	90	1	132	1	132	1	15	1	17	1	26	1	28	0	0	1	62	1	3	1	16	1	11	1	10	1	23	1	20	1	36	1	37	1	44	1	41	1	49	1	56	1	48	1
operations	1	15	1	21	1	44	1	40	1	59	1	16	1	10	1	16	1	15	0	0	1	123	1	6	0	0	1	3	1	7	1	32	1	30	1	53	1	53	1	32	0	0	0	0	1	19	1	19	1
relations	1	21	1	43	1	117	1	134	1	188	1	6	1	4	1	9	1	9	0	0	1	15	1	11	1	15	1	22	1	17	1	27	1	26	1	125	1	131	1	8	1	69	1	101	1	76	1	51	1
employment	1	9	0	0	0	0	1	54	1	29	0	0	0	0	0	0	0	0	0	0	1	11	0	0	1	20	1	7	1	10	1	5	1	7	1	40	1	46	0	0	1	83	1	78	1	63	1	71	1
changes	1	27	1	32	1	29	1	50	1	44	1	7	1	4	1	11	1	9	0	0	1	18	0	0	1	25	1	11	1	11	1	17	1	13	1	113	1	118	0	0	1	107	1	100	1	98	1	87	1
consultation	1	104	1	105	1	90	1	196	1	96	1	18	1	13	1	17	1	17	0	0	0	0	1	7	1	144	1	7	1	5	1	28	1	21	1	217	1	278	1	11	1	85	1	121	1	87	1	63	1
significant	1	103	1	104	1	185	1	203	1	207	1	21	1	36	1	29	1	46	0	0	0	0	1	26	1	63	1	38	1	50	1	63	1	54	1	435	1	455	1	33	1	114	1	109	1	109	1	103	1
notice	1	22	1	23	1	31	1	44	1	52	1	5	0	0	1	6	1	5	0	0	1	3	1	3	1	11	1	5	1	5	1	19	1	18	1	67	1	75	1	8	1	83	1	82	1	89	1	56	1
sum：	8	328	7	354	7	586	8	853	8	807	7	88	6	84	7	114	7	129	0	0	6	232	6	56	7	294	8	104	8	115	8	214	8	189	8	1086	8	1193	6	136	7	582	7	640	8	597	8	498	8
[truncated: 161 more columns]

## Sheet: 403
Keywords	Aeroflot 2013		2014		2015		Aeroflot 2016		2017		Air Canada 2013		Air Canada 2014		2015		2016		Air Canada 2017		Air China 2013		Air China 2014		2015		2016		Air China 2017		Air France+KLM 2013		2014		2015		2016		2017		Alitalia 2013		2014		2015		2016		2017
	Binary	Intensity	Binary	Intensity	Binary	Intensity	Binary	Intensity	Binary	Intensity	Binary	Intensity	Binary	Intensity	Binary	Intensity	Binary	Intensity	Binary	Intensity	Binary	Intensity	Binary	Intensity	Binary	Intensity	Binary	Intensity	Binary	Intensity	Binary	Intensity	Binary	Intensity	Binary	Intensity	Binary	Intensity	Binary	Intensity	Binary	Intensity	Binary	Intensity	Binary	Intensity	Binary	Intensity	Binary
work	1	27	1	25	1	30	1	44	1	51	1	28	1	34	1	50	1	49	0	0	1	64	1	51	0	0	1	50	1	45	1	74	1	77	1	228	1	226	1	37	1	41	1	18	1	23	1	15	0
health	1	27	1	26	1	90	1	132	1	132	1	15	1	17	1	26	1	28	0	0	1	25	1	3	1	16	1	11	1	10	1	23	1	20	1	36	1	37	1	44	1	41	1	49	1	56	1	48	1
workers	1	15	1	21	1	44	1	40	1	59	1	16	1	10	1	16	1	15	0	0	0	0	1	6	0	0	1	3	1	7	1	32	1	30	1	53	1	53	1	32	0	0	0	0	1	19	1	19	1
occupational	1	33	1	40	1	56	1	80	1	88	1	3	1	6	1	5	1	7	0	0	1	7	1	7	1	25	1	17	1	19	1	12	1	13	1	72	1	69	0	0	1	54	1	77	1	108	1	46	1
injuries	0	0	0	0	0	0	0	0	0	0	1	32	1	26	1	30	1	39	0	0	0	0	1	13	1	132	1	26	1	28	1	49	1	44	1	325	1	355	1	29	1	405	1	438	1	452	1	427	1
control	1	21	1	26	1	20	1	29	1	41	1	5	1	7	1	6	1	10	1	1	1	54	1	5	1	20	1	10	1	5	1	25	1	13	1	68	1	76	1	11	1	74	1	74	1	67	1	72	1
ill	1	9	0	0	0	0	1	54	1	29	0	0	0	0	0	0	0	0	0	0	0	0	0	0	1	20	1	7	1	10	1	5	1	7	1	40	1	46	0	0	1	83	1	78	1	63	1	71	1
hazards	1	104	1	105	1	90	1	196	1	96	1	18	1	13	1	17	1	17	0	0	0	0	1	7	1	144	1	7	1	5	1	28	1	21	1	217	1	278	1	11	1	85	1	121	1	87	1	63	1
workplace	1	38	1	13	1	28	1	31	1	49	1	8	1	9	1	7	1	13	0	0	0	0	0	0	1	17	0	0	0	0	0	0	1	6	1	18	0	0	0	0	1	45	1	54	1	44	1	32	1
	8	274	7	256	7	358	8	606	8	545	8	125	8	122	8	157	8	178	1	1	4	150	7	92	7	374	8	131	8	129	8	248	9	231	9	1057	8	1140	6	164	8	828	8	909	9	919	9	793	8
[truncated: 161 more columns]

## Sheet: 404
Keywords	Aeroflot 2013		2014		2015		Aeroflot 2016		2017		Air Canada 2013		Air Canada 2014		2015		2016		Air Canada 2017		Air China 2013		Air China 2014		2015		2016		Air China 2017		Air France+KLM 2013		2014		2015		2016		2017		Alitalia 2013		2014		2015		2016		2017
	Binary	Intensity	Binary	Intensity	Binary	Intensity	Binary	Intensity	Binary	Intensity	Binary	Intensity	Binary	Intensity	Binary	Intensity	Binary	Intensity	Binary	Intensity	Binary	Intensity	Binary	Intensity	Binary	Intensity	Binary	Intensity	Binary	Intensity	Binary	Intensity	Binary	Intensity	Binary	Intensity	Binary	Intensity	Binary	Intensity	Binary	Intensity	Binary	Intensity	Binary	Intensity	Binary	Intensity	Binary
training	1	27	1	26	1	90	1	132	1	132	1	15	1	17	1	26	1	28	0	0	1	47	1	3	1	16	1	11	1	10	1	23	1	20	1	36	1	37	1	44	1	41	1	49	1	56	1	48	1
education	1	21	1	43	1	117	1	134	1	188	1	6	1	4	1	9	1	9	0	0	1	24	1	11	1	15	1	22	1	17	1	27	1	26	1	125	1	131	1	8	1	69	1	101	1	76	1	51	1
skills	1	33	1	40	1	56	1	80	1	88	1	3	1	6	1	5	1	7	0	0	1	10	1	7	1	25	1	17	1	19	1	12	1	13	1	72	1	69	0	0	1	54	1	77	1	108	1	46	1
programs	1	27	1	42	1	34	1	35	1	38	1	28	1	18	1	20	1	22	0	0	1	26	1	9	1	21	1	16	1	39	1	23	1	24	1	52	1	59	1	23	1	19	1	23	1	24	0	0	0
review	0	0	0	0	0	0	0	0	0	0	1	32	1	26	1	30	1	39	0	0	1	7	1	13	1	132	1	26	1	28	1	49	1	44	1	325	1	355	1	29	1	405	1	438	1	452	1	427	1
accordance	1	21	1	26	1	20	1	29	1	41	1	5	1	7	1	6	1	10	1	1	1	8	1	5	1	20	1	10	1	5	1	25	1	13	1	68	1	76	1	11	1	74	1	74	1	67	1	72	1
performance	1	9	0	0	0	0	1	54	1	29	0	0	0	0	0	0	0	0	0	0	1	26	0	0	1	20	1	7	1	10	1	5	1	7	1	40	1	46	0	0	1	83	1	78	1	63	1	71	1
career	1	38	1	13	1	28	1	31	1	49	1	8	1	9	1	7	1	13	0	0	1	5	0	0	1	17	0	0	0	0	0	0	1	6	1	18	0	0	0	0	1	45	1	54	1	44	1	32	1
assistance	1	15	1	15	1	18	1	17	1	16	0	0	0	0	1	4	0	0	0	0	1	6	1	6	1	10	1	6	1	4	1	23	1	20	1	36	1	37	1	44	0	0	0	21	0	0	0	0	0
sum	8	191	7	205	7	363	8	512	8	581	7	97	7	87	8	107	7	128	1	1	9	159	7	54	9	276	8	115	8	132	8	187	9	173	9	772	8	810	6	159	8	790	8	915	8	890	7	747	7
[truncated: 161 more columns]

## Sheet: 405
Keywords	Aeroflot 2013		2014		2015		Aeroflot 2016		2017		Air Canada 2013		Air Canada 2014		2015		2016		Air Canada 2017		Air China 2013		Air China 2014		2015		2016		Air China 2017		Air France+KLM 2013		2014		2015		2016		2017		Alitalia 2013		2014		2015		2016		2017
	Binary	Intensity	Binary	Intensity	Binary	Intensity	Binary	Intensity	Binary	Intensity	Binary	Intensity	Binary	Intensity	Binary	Intensity	Binary	Intensity	Binary	Intensity	Binary	Intensity	Binary	Intensity	Binary	Intensity	Binary	Intensity	Binary	Intensity	Binary	Intensity	Binary	Intensity	Binary	Intensity	Binary	Intensity	Binary	Intensity	Binary	Intensity	Binary	Intensity	Binary	Intensity	Binary	Intensity	Binary
diversity	1	27	1	25	1	30	1	44	1	51	1	28	1	34	1	50	1	49	0	0	1	3	1	51	0	0	1	50	1	45	1	74	1	77	1	228	1	226	1	37	1	41	1	18	1	23	1	15	0
equal	1	27	1	26	1	90	1	132	1	132	1	15	1	17	1	26	1	28	0	0	0	0	1	3	1	16	1	11	1	10	1	23	1	20	1	36	1	37	1	44	1	41	1	49	1	56	1	48	1
opportunity	1	21	1	43	1	117	1	134	1	188	1	6	1	4	1	9	1	9	0	0	1	6	1	11	1	15	1	22	1	17	1	27	1	26	1	125	1	131	1	8	1	69	1	101	1	76	1	51	1
nations	1	33	1	40	1	56	1	80	1	88	1	3	1	6	1	5	1	7	0	0	0	0	1	7	1	25	1	17	1	19	1	12	1	13	1	72	1	69	0	0	1	54	1	77	1	108	1	46	1
remuneration	0	0	0	0	0	0	0	0	0	0	1	32	1	26	1	30	1	39	0	0	0	0	1	13	1	132	1	26	1	28	1	49	1	44	1	325	1	355	1	29	1	405	1	438	1	452	1	427	1
bodies	1	37	1	43	1	62	1	127	1	112	1	13	1	23	1	19	1	23	0	0	0	0	1	21	1	28	1	23	1	19	1	21	1	26	1	41	1	43	1	19	1	74	1	76	1	83	1	84	1
gender	1	22	1	23	1	31	1	44	1	52	1	5	0	0	1	6	1	5	0	0	0	0	1	3	1	11	1	5	1	5	1	19	1	18	1	67	1	75	1	8	1	83	1	82	1	89	1	56	1
indicators	6	167	6	200	6	386	6	561	6	623	7	102	6	110	7	145	7	160	0	0	1	5	7	109	6	227	7	154	7	143	7	225	7	224	7	894	7	936	6	145	7	767	7	841	7	887	7	727	6
	12	334	12	400	12	772	12	1122	12	1246	14	204	12	220	14	290	14	320	0	0	3	14	14	218	12	454	14	308	14	286	14	450	14	448	14	1788	14	1872	12	290	14	1534	14	1682	14	1774	14	1454	12
[truncated: 161 more columns]

## Sheet: 406
Keywords	Aeroflot 2013		2014		2015		Aeroflot 2016		2017		Air Canada 2013		Air Canada 2014		2015		2016		Air Canada 2017		Air China 2013		Air China 2014		2015		2016		Air China 2017		Air France+KLM 2013		2014		2015		2016		2017		Alitalia 2013		2014		2015		2016		2017
	Binary	Intensity	Binary	Intensity	Binary	Intensity	Binary	Intensity	Binary	Intensity	Binary	Intensity	Binary	Intensity	Binary	Intensity	Binary	Intensity	Binary	Intensity	Binary	Intensity	Binary	Intensity	Binary	Intensity	Binary	Intensity	Binary	Intensity	Binary	Intensity	Binary	Intensity	Binary	Intensity	Binary	Intensity	Binary	Intensity	Binary	Intensity	Binary	Intensity	Binary	Intensity	Binary	Intensity	Binary
discrimination	1	27	1	25	1	30	1	44	1	51	1	28	1	34	1	50	1	49	0	0	0	0	1	51	0	0	1	50	1	45	1	74	1	77	1	228	1	226	1	37	1	41	1	18	1	23	1	15	0
forms	1	9	0	0	0	0	1	54	1	29	0	0	0	0	0	0	0	0	0	0	1	4	0	0	1	20	1	7	1	10	1	5	1	7	1	40	1	46	0	0	1	83	1	78	1	63	1	71	1
person	1	27	1	32	1	29	1	50	1	44	1	7	1	4	1	11	1	9	0	0	1	4	0	0	1	25	1	11	1	11	1	17	1	13	1	113	1	118	0	0	1	107	1	100	1	98	1	87	1
effective	1	37	1	43	1	62	1	127	1	112	1	13	1	23	1	19	1	23	0	0	1	22	1	21	1	28	1	23	1	19	1	21	1	26	1	41	1	43	1	19	1	74	1	76	1	83	1	84	1
elimination	1	35	0	0	0	0	1	49	1	55	0	0	1	14	1	13	1	18	1	1	0	0	1	23	1	18	1	25	1	18	1	45	1	44	1	169	1	149	1	28	1	104	1	84	1	121	1	128	1
expected	1	103	1	104	1	185	1	203	1	207	1	21	1	36	1	29	1	46	0	0	0	0	1	26	1	63	1	38	1	50	1	63	1	54	1	435	1	455	1	33	1	114	1	109	1	109	1	103	1
women	1	15	1	15	1	18	1	17	1	16	0	0	0	0	1	4	0	0	0	0	0	0	1	6	1	10	1	6	1	4	1	23	1	20	1	36	1	37	1	44	0	0	0	21	0	0	0	0	0
	7	253	5	219	5	324	7	544	7	514	4	69	5	111	6	126	5	145	1	1	3	30	5	127	6	164	7	160	7	157	7	248	7	241	7	1062	7	1074	5	161	6	523	6	486	6	497	6	488	5
[truncated: 161 more columns]

## Sheet: 407
Keywords	Aeroflot 2013		2014		2015		Aeroflot 2016		2017		Air Canada 2013		Air Canada 2014		2015		2016		Air Canada 2017		Air China 2013		Air China 2014		2015		2016		Air China 2017		Air France+KLM 2013		2014		2015		2016		2017		Alitalia 2013		2014		2015		2016		2017
	Binary	Intensity	Binary	Intensity	Binary	Intensity	Binary	Intensity	Binary	Intensity	Binary	Intensity	Binary	Intensity	Binary	Intensity	Binary	Intensity	Binary	Intensity	Binary	Intensity	Binary	Intensity	Binary	Intensity	Binary	Intensity	Binary	Intensity	Binary	Intensity	Binary	Intensity	Binary	Intensity	Binary	Intensity	Binary	Intensity	Binary	Intensity	Binary	Intensity	Binary	Intensity	Binary	Intensity	Binary
collective	1	27	1	25	1	30	1	44	1	51	1	28	1	34	1	50	1	49	0	0	1	13	1	51	0	0	1	50	1	45	1	74	1	77	1	228	1	226	1	37	1	41	1	18	1	23	1	15	0
bargaining	1	27	1	26	1	90	1	132	1	132	1	15	1	17	1	26	1	28	0	0	0	0	1	3	1	16	1	11	1	10	1	23	1	20	1	36	1	37	1	44	1	41	1	49	1	56	1	48	1
association	1	21	1	43	1	117	1	134	1	188	1	6	1	4	1	9	1	9	0	0	1	3	1	11	1	15	1	22	1	17	1	27	1	26	1	125	1	131	1	8	1	69	1	101	1	76	1	51	1
freedom	1	33	1	40	1	56	1	80	1	88	1	3	1	6	1	5	1	7	0	0	0	0	1	7	1	25	1	17	1	19	1	12	1	13	1	72	1	69	0	0	1	54	1	77	1	108	1	46	1
employers	1	21	1	26	1	20	1	29	1	41	1	5	1	7	1	6	1	10	1	1	0	0	1	5	1	20	1	10	1	5	1	25	1	13	1	68	1	76	1	11	1	74	1	74	1	67	1	72	1
united	1	103	1	104	1	185	1	203	1	207	1	21	1	36	1	29	1	46	0	0	1	21	1	26	1	63	1	38	1	50	1	63	1	54	1	435	1	455	1	33	1	114	1	109	1	109	1	103	1
	6	232	6	264	6	498	6	622	6	707	6	78	6	104	6	125	6	149	1	1	3	37	6	103	5	139	6	148	6	146	6	224	6	203	6	964	6	994	5	133	6	393	6	428	6	439	6	335	5
[truncated: 161 more columns]

## Sheet: 408
Keywords	Aeroflot 2013		2014		2015		Aeroflot 2016		2017		Air Canada 2013		Air Canada 2014		2015		2016		Air Canada 2017		Air China 2013		Air China 2014		2015		2016		Air China 2017		Air France+KLM 2013		2014		2015		2016		2017		Alitalia 2013		2014		2015		2016		2017
	Binary	Intensity	Binary	Intensity	Binary	Intensity	Binary	Intensity	Binary	Intensity	Binary	Intensity	Binary	Intensity	Binary	Intensity	Binary	Intensity	Binary	Intensity	Binary	Intensity	Binary	Intensity	Binary	Intensity	Binary	Intensity	Binary	Intensity	Binary	Intensity	Binary	Intensity	Binary	Intensity	Binary	Intensity	Binary	Intensity	Binary	Intensity	Binary	Intensity	Binary	Intensity	Binary	Intensity	Binary
child	1	27	1	25	1	30	1	44	1	51	1	28	1	34	1	50	1	49	0	0	1	7	1	51	0	0	1	50	1	45	1	74	1	77	1	228	1	226	1	37	1	41	1	18	1	23	1	15	0
labor	1	27	1	26	1	90	1	132	1	132	1	15	1	17	1	26	1	28	0	0	1	10	1	3	1	16	1	11	1	10	1	23	1	20	1	36	1	37	1	44	1	41	1	49	1	56	1	48	1
ilo	1	21	1	43	1	117	1	134	1	188	1	6	1	4	1	9	1	9	0	0	0	0	1	11	1	15	1	22	1	17	1	27	1	26	1	125	1	131	1	8	1	69	1	101	1	76	1	51	1
age	1	27	1	42	1	34	1	35	1	38	1	28	1	18	1	20	1	22	0	0	1	18	1	9	1	21	1	16	1	39	1	23	1	24	1	52	1	59	1	23	1	19	1	23	1	24	0	0	0
labour	1	9	0	0	0	0	1	54	1	29	0	0	0	0	0	0	0	0	0	0	0	0	0	0	1	20	1	7	1	10	1	5	1	7	1	40	1	46	0	0	1	83	1	78	1	63	1	71	1
minimum	1	38	1	13	1	28	1	31	1	49	1	8	1	9	1	7	1	13	0	0	0	0	0	0	1	17	0	0	0	0	0	0	1	6	1	18	0	0	0	0	1	45	1	54	1	44	1	32	1
countries	1	22	1	23	1	31	1	44	1	52	1	5	0	0	1	6	1	5	0	0	1	13	1	3	1	11	1	5	1	5	1	19	1	18	1	67	1	75	1	8	1	83	1	82	1	89	1	56	1
SUM	7	171	6	172	6	330	7	474	7	539	6	90	5	82	6	118	6	126	0	0	4	48	5	77	6	100	6	111	6	126	6	171	7	178	7	566	6	574	5	120	7	381	7	405	7	375	6	273	5
[truncated: 161 more columns]

## Sheet: 409
Keywords	Aeroflot 2013		2014		2015		Aeroflot 2016		2017		Air Canada 2013		Air Canada 2014		2015		2016		Air Canada 2017		Air China 2013		Air China 2014		2015		2016		Air China 2017		Air France+KLM 2013		2014		2015		2016		2017		Alitalia 2013		2014		2015		2016		2017
	Binary	Intensity	Binary	Intensity	Binary	Intensity	Binary	Intensity	Binary	Intensity	Binary	Intensity	Binary	Intensity	Binary	Intensity	Binary	Intensity	Binary	Intensity	Binary	Intensity	Binary	Intensity	Binary	Intensity	Binary	Intensity	Binary	Intensity	Binary	Intensity	Binary	Intensity	Binary	Intensity	Binary	Intensity	Binary	Intensity	Binary	Intensity	Binary	Intensity	Binary	Intensity	Binary	Intensity	Binary
forced	1	27	1	25	1	30	1	44	1	51	1	28	1	34	1	50	1	49	0	0	1	8	1	51	0	0	1	50	1	45	1	74	1	77	1	228	1	226	1	37	1	41	1	18	1	23	1	15	0
compulsory	1	21	1	43	1	117	1	134	1	188	1	6	1	4	1	9	1	9	0	0	0	0	1	11	1	15	1	22	1	17	1	27	1	26	1	125	1	131	1	8	1	69	1	101	1	76	1	51	1
convention	1	21	1	43	1	117	1	134	1	188	1	6	1	4	1	9	1	9	0	0	0	0	1	11	1	15	1	22	1	17	1	27	1	26	1	125	1	131	1	8	1	69	1	101	1	76	1	51	1
persons	1	30	1	43	1	73	1	274	1	54	0	0	0	0	1	17	0	0	0	0	1	4	1	12	1	31	1	24	1	17	1	9	1	15	1	48	1	62	1	23	0	0	0	0	0	0	1	16	1
contractor	0	0	0	0	0	0	1	13	0	0	0	0	0	0	0	0	0	0	0	0	0	0	0	0	0	0	0	0	0	0	0	0	0	0	0	0	0	0	0	0	1	16	0	0	0	0	0	0	0
products	1	32	1	58	1	65	1	60	1	90	1	14	1	9	1	12	1	11	0	0	1	18	1	20	1	22	1	49	1	50	1	72	1	82	1	125	1	119	1	78	1	26	1	29	1	22	1	24	1
	5	131	5	212	5	402	6	659	5	571	4	54	4	51	5	97	4	78	0	0	3	30	5	105	4	83	5	167	5	146	5	209	5	226	5	651	5	669	5	154	5	221	4	249	4	197	5	157	4
[truncated: 161 more columns]

## Sheet: 410
Keywords	Aeroflot 2013		2014		2015		Aeroflot 2016		2017		Air Canada 2013		Air Canada 2014		2015		2016		Air Canada 2017		Air China 2013		Air China 2014		2015		2016		Air China 2017		Air France+KLM 2013		2014		2015		2016		2017		Alitalia 2013		2014		2015		2016		2017
	Binary	Intensity	Binary	Intensity	Binary	Intensity	Binary	Intensity	Binary	Intensity	Binary	Intensity	Binary	Intensity	Binary	Intensity	Binary	Intensity	Binary	Intensity	Binary	Intensity	Binary	Intensity	Binary	Intensity	Binary	Intensity	Binary	Intensity	Binary	Intensity	Binary	Intensity	Binary	Intensity	Binary	Intensity	Binary	Intensity	Binary	Intensity	Binary	Intensity	Binary	Intensity	Binary	Intensity	Binary
security	1	27	1	25	1	30	1	44	1	51	1	28	1	34	1	50	1	49	0	0	0	0	1	51	0	0	1	50	1	45	1	74	1	77	1	228	1	226	1	37	1	41	1	18	1	23	1	15	0
personnel	1	21	1	43	1	117	1	134	1	188	1	6	1	4	1	9	1	9	0	0	1	4	1	11	1	15	1	22	1	17	1	27	1	26	1	125	1	131	1	8	1	69	1	101	1	76	1	51	1
party	1	27	1	32	1	29	1	50	1	44	1	7	1	4	1	11	1	9	0	0	1	12	0	0	1	25	1	11	1	11	1	17	1	13	1	113	1	118	0	0	1	107	1	100	1	98	1	87	1
society	1	104	1	105	1	90	1	196	1	96	1	18	1	13	1	17	1	17	0	0	1	11	1	7	1	144	1	7	1	5	1	28	1	21	1	217	1	278	1	11	1	85	1	121	1	87	1	63	1
third	1	38	1	13	1	28	1	31	1	49	1	8	1	9	1	7	1	13	0	0	1	10	0	0	1	17	0	0	0	0	0	0	1	6	1	18	0	0	0	0	1	45	1	54	1	44	1	32	1
conduct	1	103	1	104	1	185	1	203	1	207	1	21	1	36	1	29	1	46	0	0	1	9	1	26	1	63	1	38	1	50	1	63	1	54	1	435	1	455	1	33	1	114	1	109	1	109	1	103	1
	6	320	6	322	6	479	6	658	6	635	6	88	6	100	6	123	6	143	0	0	5	46	4	95	5	264	5	128	5	128	5	209	6	197	6	1136	5	1208	4	89	6	461	6	503	6	437	6	351	5
[truncated: 161 more columns]

[truncated: 9 more sheets: 411, 412, 413, 414, 415, 416, 417, 418, 419]
